# Supplementary material for: Dendrobine inhibits anaplastic thyroid cancer progression by targeting the JAK-STAT3 pathway
Source: Front Oncol. 2026 Jun 2;16:1842670. doi: 10.3389/fonc.2026.1842670 (PMC13268948; doi:10.3389/fonc.2026.1842670)
Supplement: Supplementary file 1 [file DataSheet1.zip › Supplementary Material/Data-WB.xlsx]

## Sheet: 原始数据正式版汇总
Figure 4		p-JAK1/JAK1		p-JAK2/JAK2		p-STAT3/STAT3
		8505C	CAL-62	8505C	CAL-62	8505C	CAL-62
	Control	1.02	1.03	0.96	1.02	0.99	0.95
		0.96	0.96	1.04	1.03	1.06	1.04
		1.03	1.01	1	0.95	0.95	1.01
	3 μM DEN	0.83	0.72	0.71	0.89	0.69	0.63
		0.78	0.77	0.85	0.81	0.8	0.6
		0.88	0.74	0.82	0.73	0.75	0.66
	5 μM DEN	0.63	0.52	0.52	0.63	0.52	0.39
		0.53	0.46	0.45	0.63	0.43	0.36
		0.61	0.53	0.41	0.51	0.43	0.42
Figure 5		p-JAK1/JAK1		p-JAK2/JAK2		p-STAT3/STAT3
		8505C	CAL-62	8505C	CAL-62	8505C	CAL-62
	Control	1.03	0.99	1.05	1.04	0.92	1
		0.91	1.05	1.09	0.92	1.02	1.05
		1.06	0.96	0.87	1.05	1.06	0.95
	5 μM DEN	0.6	0.63	0.71	0.52	0.57	0.57
		0.72	0.72	0.74	0.38	0.44	0.64
		0.7	0.69	0.85	0.52	0.6	0.63
	IL-6	1.25	1.3	1.32	1.4	1.51	1.21
		1.29	1.35	1.23	1.29	1.46	1.27
		1.21	1.27	1.21	1.42	1.56	1.25
	5 μM DEN+IL-6	0.93	0.95	0.98	0.84	0.99	0.91
		1.03	1.14	1.04	0.99	0.95	1.04
		1.1	1.08	0.98	0.93	1.08	1.08
Figure 6		p-JAK1/JAK1		p-JAK2/JAK2		p-STAT3/STAT3
		8505C	CAL-62	8505C	CAL-62	8505C	CAL-62
	Control	1.1	1.04	1.03	0.9	1.06122	0.943396
		0.87	0.92	0.93	1.06	0.934579	0.979592
		1.03	1.04	1.04	1.05	1	1.08333
	5 μM DEN	0.44	0.62	0.7	0.32	0.821053	0.701923
		0.36	0.74	0.61	0.38	0.657407	0.649485
		0.43	0.72	0.73	0.37	0.783505	0.824176
	si-STAT3	0.91	0.95	0.97	1.03	0.661017	0.657143
		0.94	1.04	0.98	0.95	0.647059	0.73
		0.84	0.97	1.06	1.1	0.633333	0.62
	5 μM DEN+si-STAT3	0.42	0.58	0.62	0.28	0.677966	0.54
		0.38	0.65	0.71	0.36	0.545455	0.5
		0.4	0.57	0.65	0.29	0.540984	0.59
Figure 7		p-JAK1/JAK1	p-JAK2/JAK2	p-STAT3/STAT3
	Control	0.99	1.03	1.06
		0.91	0.93	1.02
		0.93	0.99	1.02
		1.09	1.08	1.01
		1.08	0.98	0.88
	10 mg/kg/d DEN	0.72	0.85	0.79
		0.74	0.69	0.75
		0.64	0.88	0.71
		0.79	0.84	0.7
		0.76	0.71	0.79
	40 mg/kg/d DEN	0.54	0.54	0.36
		0.51	0.46	0.37
		0.53	0.41	0.41
		0.37	0.53	0.45
		0.32	0.46	0.53
